# Supplementary material for: Multi-Location Evaluation of Global Wheat Lines Reveal Multiple QTL for Adult Plant Resistance to Septoria Nodorum Blotch (SNB) Detected in Specific Environments and in Response to Different Isolates
Source: Front Plant Sci. 2020 Jun 10;11:771. doi: 10.3389/fpls.2020.00771 (PMC7325896; doi:10.3389/fpls.2020.00771)
Supplement: Supplementary file 11 [file Table_6.XLSX]

## Sheet: Phenotyping
	Northam 2016			Katanning 2016			Northam 2017			Katanning 2017			Northam 2018			Manjimup 2018
Genotype	ADJPLAD	HD	PH	ADJPLAD	HD	PH	ADJPLAD	HD	PH	ADJPLAD	HD	PH	ADJPLAD	HD	PH	ADJPLAD	HD	PH
040HAT10	66	108	93.8889	42	132.667	82.2222	37	99	78	46.69	122.67	100	36	105.67	112	68.17	114	88
055HAT10	52	109.333	87.7778	40	135.5	79.1667	36	106.33	82	31.64	124.33	91	57.2	107.67	104	59.42	113.33	89
057HAT10	45	109	86.6667	64	129.667	90.5556	46	106.33	79	32.07	124	96	47.73	105.33	102	70.54	109	91
058HAT10	70	106.667	88.3333	66	131	92.5	48	105.33	83	36.78	125	95	44.4	103.33	108	70.03	107.33	91
070HAT10	49	108.667	91.1111	69	124.5	91.6667	22	104.67	81	42.33	122.67	86	36.35	103.5	98	42.85	110.33	98
082HAT10	61	107	91.1111	*	*	*	45	108.33	93	29.68	125	94	46.85	101	105	63.1	113.33	96
104:ZIZ13	28	107	84.4444	40	132	73.3333	49	99.1	80	22.53	121.33	85	18.37	101.67	99	39.67	107.67	89
105:ZIZ13	41	114.333	91.1111	50	133	80	41	103	82	26.63	123.33	97	33.54	102.67	108	51.14	109	95
109:ZIZ13	69	110.333	83.3333	*	*	*	47	99	75	28.74	117.67	78	13.62	98	94	39.98	110.67	94
110:ZIZ13	31	111.333	93.3333	41	130.5	86.6667	61	104.67	89	32.8	121.33	87	19.67	104.33	111	30.57	114.67	102
111:ZIZ13	30	110	86.1111	49	131.5	80.8333	14	106	80	15.17	119.67	92	22.52	108	111	38.29	113.67	99
112:ZIZ13	33	106	83.8889	56	121.5	80.8333	65	91.67	86	38.75	123	84	23.33	98.33	111	33.78	103.67	94
115:ZIZ13	47	108	75.5556	*	*	*	29	108	82	42.39	116.67	74	41.88	105.33	98	44.65	112	87
116:ZIZ12	40	113.667	88.8889	50	130	75.8333	32	104	84	13.86	124.67	79	10.11	105	112	25.58	110	103
12:ZIZ13	52	94.6667	85.5556	72	116.5	87.5	55	95.67	83	18.39	123	86	68.33	96	107	74.09	101.33	77
122HAT10	46	107.333	96.6667	75	125.7	89.4444	49	97	86	43.92	113	95	41.33	106.67	117	27.02	113	94
122:ZIZ13	47	106.333	73.8889	47	121.667	71.6667	46	99.67	79	19.1	115.67	85	18.46	99.33	96	46.42	107	78
123:ZIZ13	37	113	87.2222	29	134.5	79.1667	59	101.33	79	47.61	118.33	74	14.54	106	109	45.2	115.33	94
124:ZIZ12	20	111.333	82.7778	*	*	*	44	98	79	34.55	123	93	18.5	106.33	98	25.87	109.33	85
125 HAT10	45	108.333	87.7778	53	133.667	88.8889	42	105.67	81	49.83	115.67	81	57.81	100.67	104	69.45	113.33	92
126:ZIZ13	53	108.333	83.8889	68	129.5	72.5	35	98.33	76	34.23	124	90	37.78	98	97	33.53	104.67	90
127:ZIZ13	48	112	89.4444	43	132.333	80	36	107	85	18.13	114.67	76	31	110.33	103	52.04	118.67	92
13:ZIZ12	57	106	82.2222	*	*	*	26	86.67	75	20.2	119.33	84	46.78	92	97	49.28	86.33	88
13:ZIZ13	61	105.333	90	71	123	90.8333	74	92.67	79	39.5	110	77	20.54	99	103	16.33	103.33	90
130:ZIZ13	35	114.333	71.6667	*	*	*	44	104	74	56.49	110.33	81	38.01	102.33	92	52.3	105	79
131:ZIZ13	52	106.333	78.3333	49	123	85.8333	45	93.33	77	36.59	115.33	77	31.33	96.33	92	48.45	101.67	75
135 HAT10	55	107.667	108.889	47	126.5	85.8333	75	101.33	84	40.26	122.33	98	34.39	107.33	131	48.34	122.67	98
136:ZIZ13	21	113.667	82.7778	*	*	*	24	104.67	80	36	122.67	86	21.1	108.67	109	40.95	114.67	90
137:ZIZ13	37	108.667	85	38	127	79.1667	32	104	72	29.01	122.33	85	13.27	98.33	103	41.19	105.33	86
139 HAT10	43	111.333	101.111	51	126.333	88.8889	44	110.67	96	38.53	130	95	*	*	*	*	*	*
141:ZIZ13	49	106	85	43	130.667	78.3333	33	100	87	35.42	123.33	88	30.66	99	103	55.35	107	89
142:ZIZ13	59	110.667	93.3333	*	*	*	51	100	80	34.28	121.33	89	21.9	101.67	111	33.23	107	106
145:ZIZ13	41	111.667	86.1111	35	133.667	77.7778	69	105	79	30.91	121.33	87.2	20.57	100.33	101	47.53	111.33	84
146:ZIZ13	31	119.333	79.4444	43	135	78.3333	*	*	*	*	*	*	*	*	*	*	*	*
148:ZIZ13	33	109	82.2222	41	127.667	75	65	91.33	76	30.09	116	*	37.63	96.33	96	31.25	99	82
149:ZIZ13	37	102	85.5556	34	124	85	76	93.67	85	45.82	114.33	84	32.07	93.67	105	58.68	104.33	94
151:ZIZ13	41	108.333	94.4444	*	*	*	42	101	93	41.18	121.67	88	28.68	103.33	115	55.95	110	95
152:ZIZ13	46	103	83.3333	49	129.5	79.1667	50	89	77	39.73	112.67	96	62.9	94.33	101	55.08	101	87
157:ZIZ13	17	114.333	78.3333	*	*	*	11	105	80	15.58	125.5	72	12.38	107.67	99	26.54	116.67	98
158:ZIZ13	22	126	76.1111	*	*	*	*	*	*	*	*	*	14.36	118	97	27.29	125	93
159:ZIZ13	46	114.333	87.7778	48	133.667	76.6667	11	115.33	84	15.62	124.98	100	15.13	110	106	36.48	116.33	97
16:ZIZ13	71	102	82.2222	66	121.5	80	39	96.67	67	50.62	116	100	44.73	96.33	97	54.68	101.67	87
170 HAT10	54	102.667	85.5556	53	124.667	91.6667	43	102	86	54.43	121	79	47.28	99	106	68.04	107.67	93
20:ZIZ12	49	112.333	80	*	*	*	62	105	78	31.22	118	94	8.1	104	98	29.93	111.33	91
21:ZIZ13	13	123.5	82.7778	*	*	*	*	*	*	*	*	*	24.33	114	116	43.77	132	102
22:ZIZ12	19	106	77.2222	*	*	*	70	96	79	15.06	120	74.4	13.78	95.67	102	44.77	97	91
23:ZIZ13	22	119.333	86.6667	*	*	*	*	*	*	*	*	*	18.04	115	106	19.24	119.33	99
3:ZIZ12	38	111.667	83.8889	40	129.667	78.3333	28	102	78	29.17	120	77.8	12.22	102.33	102	25.21	106	89
30ZJN09	25	113.333	92.7778	45	135.5	77.5	25	102.33	79	16.99	120	78	11.11	103	112	26.56	107.33	100
31:ZIZ13	59	94.6667	80.5556	35	121	70.8333	32	95.67	76	41.28	110.33	87	36.67	95	92	50.6	102.33	81
32:ZIZ12	44	107.667	84.4444	34	123	75.8333	54	94	80	25.83	125.33	82	15.96	112	112	46.95	109	93
33:ZIZ12	38	106.667	88.3333	*	*	*	33	100.33	82	29.18	121.5	76	38.33	98	107	58.28	100.33	88
33:ZIZ13	35	105	78.3333	67	125.5	74.1667	57	99.67	77	58.6	116.67	83	39.7	101	99	47.6	108.33	90
36:ZIZ13	58	108	78.3333	*	*	*	60	92.67	71	49.09	111.33	80	31.37	96	96	52.41	107.67	85
37:ZIZ12	35	117.667	81.9444	38	137	76.6667	*	*	*	*	*	*	29.22	105.33	108	40.05	112.67	101
38:ZIZ13	67	104.667	75.5556	55	131.5	88.3	57	96.5	73	45.88	114.33	78.3	27.83	99	97	34.96	101.67	88
4:ZIZ13	15	113.333	83.3333	44	124	81.6667	4	97	88	17.57	126.33	78	40.83	95	107	19.06	103	90
41:ZIZ13	22	109.333	79.4444	*	*	*	56	100	74	32.75	114.67	86	20.28	99	106	30.08	106.67	94
43:ZIZ13	30	109.667	85	56	134.5	75.8333	20	97	81	1.9	111.33	81	30.74	102.67	101	54.42	107.67	92
45:ZIZ12	36	112.333	89.4444	61	132	86.6667	53	98.5	74	23.81	123.67	73	26.54	102.67	118	57.97	114.33	103
45:ZIZ13	30	114.333	98.3333	47	134	79.1667	16	108.67	84	33.22	125	86	31.41	101.67	114	55.28	109.33	99
47:ZIZ13	43	110.333	85.5556	*	*	*	35	106.67	91	30.61	123.5	96	29.46	105.67	99	56.73	115.67	87
48:ZIZ12	36	108.333	84.4444	*	*	*	46	101	76	37.16	117	87	47.01	101	101	67.41	104.67	84
48:ZIZ13	61	106.333	95	40	127.5	76.6667	51	94.5	91	39.61	115.33	87	27.83	102.67	112	54.63	108	92
5:ZIZ13	30	115	82.7778	24	133.5	80.8333	35	106.33	80	30.84	126	92	22.62	110.33	107	30.01	117.67	98
50:ZIZ13	49	100.333	91.6667	82	123.667	93.3333	81	96	88	61.61	109.33	91	48.45	98	116	68.04	104.67	92
51:ZIZ12	41	111	80	*	*	*	47	102.67	79	17.25	119	94	19.74	101.67	105	28.1	108.33	96
52:ZIZ12	42	110.667	86.6667	41	129.667	85	9	104.5	79	25.61	124	84	11.4	104	111	32.35	112.33	103
53:ZIZ12	24	114.667	86.6667	*	*	*	21	105.33	82	52.79	121.33	85	25.3	111.67	106	43.93	111.33	102
53:ZIZ13	51	107.333	90.5556	75	122.333	87.7778	42	95.5	86	59.44	115.67	88	39.59	101.67	109	61.67	106.33	97
54:ZIZ13	20	115.5	83.8889	39	133	86.6667	23	109	92	32.47	125.5	91	22.06	119.67	118	26.96	119.67	109
55:ZIZ13	23	111.667	80	52	128.333	77.2222	60	104.33	74	15.91	119	90	14.64	99.33	99	42.64	105.33	92
56:ZIZ13	42	114.333	88.0556	51	134.667	73.3333	16	107	82	35.3	126	84	26.2	100	99	37.2	109.67	98
57:ZIZ13	47	114	82.2222	49	133	88.3333	50	112	88	41.03	125.67	78	35.7	112.33	109	63.24	121.33	96
61:ZIZ12	21	108.333	82.7778	*	*	*	50	96	77	39.27	119	88	26.34	102.67	106	39.91	105.33	97
61:ZIZ13	29	112.5	83.3333	*	*	*	65	99.5	76	38.91	120.5	81	36.38	104.33	108	54.53	105.33	86
66:ZIZ13	30	110	78.3333	*	*	*	31	102.33	81	27.18	125	85	31.11	101.33	116	36.34	111.67	88
69:ZIZ13	28	114.333	82.7778	42	134.333	82.7778	45	102.5	88	28.71	127.33	85	34.85	106	111	33.5	114.67	95
6HRWSN125	46	110	84.4444	43	125.667	82.7778	47	101.33	84	17.68	120	83.9	12.98	107.33	109	14.68	111.67	107
7:ZIZ13	42	105.333	73.3333	*	*	*	51	95.67	75	22.47	112.67	84	44.31	98.67	98	36.81	99.67	90
72:ZIZ12	59	98.6667	80.5556	*	*	*	30	95.33	75	30.07	106	78	17.97	94.67	108	52.9	92	86
75:ZIZ13	27	113.667	83.8889	42	132.333	78.3333	23	106.33	76	31.57	124	90	12.44	108	101	17.64	116.67	86
8:ZIZ13	40	112.667	90.5556	*	*	*	42	108	88	38.96	126	90	33.57	106	115	23.86	117	108
81:ZIZ13	28	115.667	77.7778	*	*	*	19	108	72	18	122.67	80	27.43	110.33	95	30.65	115	88
88:ZIZ13	27	120	86.1111	65	135	83.3333	*	*	*	*	*	*	36.18	106	101	41.02	114.67	97
9:ZIZ13	38	109	92.7778	*	*	*	39	104.67	89	28.76	120	88.3	22.89	97.33	106	66.32	112	87
90:ZIZ13	38	107.333	77.2222	57	125.5	77.5	42	103.33	76	14.47	119	88	40	96.67	97	24.39	107	82
91:ZIZ13	40	105.667	88.3333	70	119.5	83.3333	65	93.33	76	54.87	114.67	76	31.88	100	107	36.42	104.33	89
96:ZIZ13	35	108	79.4444	52	127.667	81.6667	67	96	75	32.29	123	79	18.22	96.67	97	23.19	106	93
98:ZIZ13	30	108.5	85	*	*	*	39	110	80	18.62	125.97	86	24.56	104.33	102	25.78	117.33	102
Ajana	34	106.667	77.7778	36	124	78.8889	16	102	78	16.55	121.67	88	17.94	105	98	30.42	111.67	97
Amery	62	92.6667	82.7778	65	116.333	82.7778	60	91.67	79	61.32	110.67	89	40.58	97	100	58.35	100	89
Aroona	51	107	84.1667	*	*	*	41	94	79	39.49	115.67	83	31.47	103.67	100	53.72	107	93
Arrino	58	108	83.3333	73	119.333	82.7778	68	87.67	69	46.5	112.67	84	35.04	100.33	98	42.62	104	93
Attila	73	109	88.3333	62	125.5	84.1667	23	112.67	81	30.74	122	74	14.95	113	108	23.74	116.33	101
Aus20917	46	109.667	83.3333	51	123	82.7778	27	105.67	78	19.82	124.5	85	15.33	116	112	38.83	131.33	106
Axe	45	92.6667	74.4444	74	116.5	70	55	86	77	26.01	107	91	28.5	95	88	45.06	92	80
Babax	50	108.667	90.5556	53	126.667	92.7778	39	110	84	30.3	124	72	18.26	111.33	114	20.03	116	105
Banks	43	111	85	59	127.333	82.2222	16	106	80	66.13	120.33	88	42.53	100	109	60.42	109.67	92
Barunga	50	111	91.1111	58	132	83.8889	34	99	83	40.94	120	89	60.35	107	101	50.57	109	94
Baxter	22	110.333	76.1111	65	125.667	77.2222	41	102.67	75	23.25	122.67	87	10.41	103	107	11.74	106.67	94
Berkut	63	109	94.4444	50	125.667	93.8889	49	102	84	15.05	121.33	81	12.81	104	114	21.05	113.67	109
Binnu	45	106.333	80	66	123	72.5	39	95.33	75	38.64	120	91	37.81	104	95	55.49	107.67	88
Bodallin	47	98.6667	95.5556	58	124	92.7778	29	100	87	38.43	120	80	17.26	108	113	33.24	108	99
Brookton	42	108.667	87.2222	60	122	80	47	101.33	89	33.15	122.67	88	24.77	107.33	108	18.24	115.67	104
BT Schomburgk	62	103.667	78.8889	72	116	74.1667	52	102	75	27.49	124.67	80	30.28	100.33	88	67.65	108	88
Bumper	52	107.333	86.1111	56	124.5	82.5	16	103.67	74	21.84	122	72	22.1	105.67	113	45.73	112	101
Camm	24	115.333	85	35	131.5	84.1667	61	110.5	78	24.29	127.67	86	17.99	119	104	39.97	132.67	101
Carnamah	26	113.333	92.7778	59	133.333	73.8889	44	92	73	40.39	113	82	19.66	104.67	108	33.01	109.33	94
Cascades	31	114.333	90	48	131	78.3333	22	107	78	17.88	127	81	18.38	111.67	99	32.87	115.33	94
Chara	26	114.667	83.3333	43	135	76.6667	19	111	72	22.13	129.33	86	21.74	117	88	28.6	127.33	91
Cobra	24	110.667	80.5556	39	122.5	75	73	92.67	68	17.67	112	79	2.66	103	84	10.12	104.33	82
Cocamba	43	108	80	74	130	82.5	49	101.67	76	58.62	123	70	32.03	106	86	63.35	117	79
Corack	31	108.333	78.8889	*	*	*	23	103	76	15.47	119	82	18.55	101.33	89	44.8	107.67	92
Cranbrook	29	114.333	89.4444	60	131.333	79.4444	28	105	77	33.01	124.33	72	13.69	110	106	23.06	110	90
Crusader	33	107	82.2222	46	124.667	78.3333	44	95.33	83	12.87	115.67	78	19.03	106.67	104	27.78	107.33	94
Cunderdin	49	107.667	89.4444	64	124.333	93.3333	61	102	81	17.07	117.67	84	11.75	98.67	109	19.11	106.67	98
Dart	38	92	71.6667	65	111.5	75	35	93.33	73	30.8	110.67	81	28.63	96	82	38.93	100.67	76
Derrimut	44	109	70	63	128.333	77.2222	49	108	70	31.44	124.67	77	58.86	108	82	76.43	118	73
Drysdale	70	106.333	86.6667	83	121	81.1111	58	100.33	78	42.35	118	80	49.04	98.67	103	61.45	104.33	93
Ducula	46	111.667	95.5556	70	126	91.6667	49	103	85	22.94	123.67	80	17.09	100.67	109	18.71	107.33	98
Eagle Rock	16	113.333	81.6667	21	129.333	83.3333	36	100	82	19.58	122.99	81	14.2	114.67	101	21.11	121.33	87
EGA Blanco	46	110.667	80.5556	42	128.333	81.1111	13	104	74	16.66	123	79	10.62	111.33	103	18.68	115.67	98
EGA Bonnie Rock	42	106	83.8889	48	124.667	87.7778	35	92.33	79	5.77	117.33	78	5.59	98.67	103	31.7	104.33	90
EGA Bullaring	40	114.667	79.4444	61	129.5	74.1667	39	111.33	71	36.51	130.67	87	33.24	113	92	39.19	121	84
EGA Castle Rock	23	109	92.2222	53	124.667	94.4444	32	106.67	93	20.31	121.67	75	10.35	106.67	106	1.37	104	96
EGA2248	65	106.333	87.7778	72	121.667	91.6667	76	105.67	77	42.06	113	101	36.92	107	109	52.91	108.67	99
Envoy	25	113	84.4444	45	120.667	72.2222	25	103	76	25.27	119.67	81	20.25	113.33	97	44.01	116.67	89
Eradu	37	101	85	54	114.5	72.5	31	93.67	82	33.92	116.33	79	28.97	95.67	104	58.23	103.67	92
Espada	26	111.667	85.5556	29	132.5	76.6667	10	107	69	19.91	124.67	83	13.21	113.67	95	29.66	124	94
Excalibur	42	114.333	77.2222	76	130.667	76.6667	32	98.67	72	44.08	120.67	85	16.64	113.33	101	26.08	115	98
Gladius	23	109.333	80	43	125.667	81.1111	13	107.33	72	20.07	124.67	79	11.52	102.67	101	37.89	118	86
Harper	29	115	87.2222	32	134	81.6667	16	115.67	84	21.48	128.5	76	*	*	*	*	*	*
Hartog	54	105.667	87.7778	82	126	84.1667	61	101.67	85	39.32	120	78	47.18	100	111	67.78	107.67	96
Impala	35	109	91.6667	44	123	85	35	101	83	24.25	123	87	24.76	110	109	34.47	118.67	102
Inia66	79	91	84.4444	81	109.667	87.2222	28	85.33	76	17.58	102.67	89	47.7	95	110	32.24	90	93
JingHing No5	48	113	98.3333	46	135	101.667	13	114	106	35.47	130.67	84	37.89	111.33	127	62.56	116.67	123
Kauz	65	104.667	92.2222	53	121.333	76.1111	64	95.67	73	24.3	118.5	99	23.46	104.33	101	33.52	106.33	88
Kennedy	69	107.667	90	71	122.5	77.5	50	101	81	58.89	119.5	73	45.88	105.33	98	51.99	106	96
King Rock	37	101.333	81.1111	49	122	83.3333	62	96	78	12.84	119.67	78	10.98	98	99	26.39	104.67	88
Kukri	60	109	83.8889	48	128	80.5556	40	101	79	29.42	121.67	85	24.31	106.33	105	32.52	116	94
Kulin	66	99.6667	80	79	113	77.7778	50	89.33	73	27.46	110.33	84	38.41	94.67	99	36.17	93.67	84
Lang	19	113.333	83.8889	43	133	73.3333	22	104.33	83	16.79	121.5	79	8.02	105	101	26.06	113.67	98
Mace	44	108	83.8889	50	127.5	79.1667	8	109	77	30.55	121.33	79	14.53	110.67	101	16.17	111.67	94
Millewa	71	107	83.3333	85	125.333	90	49	100.67	77	43.5	123.67	82	64.85	102.67	101	84.33	109.33	87
Mitre	42	114.333	80	54	128.667	81.6667	47	101.33	76	47.29	124	82	31.67	110.67	89	48.1	121.67	88
Pfau	46	112.667	83.8889	55	131	79.4444	25	105.67	80	33.65	124.67	84	16.06	113	107	35.03	115.67	94
Sapphire	37	109	78.8889	45	131	70.8333	51	102.33	71	31.33	125.33	78	16.96	110.67	92	31.82	119	81
Scout	50	108.333	80.5556	74	124.333	88.3333	37	102.67	79	47.55	119.33	83	34.9	113.67	103	48.46	115.67	93
Sentinal	28	119	87.2222	39	135.667	82.7778	*	*	*	*	*	*	*	*	*	*	*	*
Silverstar	53	93	81.1111	53	114.667	77.2222	54	91	73	32.23	110	80.6	38.43	94.67	88	54.86	99	82
Sokoll	57	107	88.3333	47	124.5	86.6667	65	106.33	81	22.41	122	81	27.94	105.33	112	43.76	114.33	98
Spitfire	67	106.667	85	64	118.667	78.8889	32	98.33	83	44.97	115.67	88	20.46	99.67	103	40.88	107.33	93
Strzelecki	36	124.333	92.2222	51	136.667	87.5	*	*	*	*	*	*	*	*	*	*	*	*
Stylet	27	114.333	87.2222	27	132.333	80.5556	77	111	76	19.77	126.33	83.3	16.72	118.67	104	39.4	132	99
Sunguard	21	118	82.2222	44	132.5	79.1667	*	*	*	*	*	*	27.17	115.33	94	33.24	120.33	87
Suntop	33	110.667	85	45	132	73.8889	18	107.5	75	29.12	123	91.1	10.87	107	97	16.87	117.33	96
Sunvex	18	119.5	78.3333	36	135	75	*	*	*	*	*	*	*	*	*	*	*	*
Sunzell	40	129	93.3333	44	139	75	*	*	*	*	*	*	*	*	*	*	*	*
Tammarin Rock	58	106	76.1111	66	113	74.1667	49	96.67	80	39.87	114.67	78.9	29.94	98.67	96	39.34	103.33	85
Tammin	27	113.333	86.6667	34	132	76.6667	16	96.33	68	30.91	116.33	79	18.84	105.33	102	19.23	115.33	98
Trojan	20	116.667	86.1111	27	135	77.2222	9	115	77	21.93	129	76	14.95	116.67	94	23.87	121	91
Ventura	53	110.333	93.8889	80	127.5	80.8333	59	95.33	83	16.13	123	78	22.91	104.33	110	51.51	107.33	101
Wallup	40	106.667	75.5556	51	123	64.1667	10	101.67	77	11.9	121.67	86	9.47	103.67	91	21.02	106.33	82
WAWHT2046	21	97	90	44	116.5	85	11	94.67	82	13.36	114.67	79	3.44	97.33	107	11.53	102.33	96
WAWHT2074	33	107.7	81.1111	52	127	77.5	43	93	76	19.43	119.33	98	28.17	100.67	93	52.58	105.33	86
Westonia	43	94	83.3333	66	112.5	83.3333	57	91.67	75	25.31	114	73	7.35	97.67	101	27.02	96.67	87
Wyalkatchem	37	106	67.7778	40	119.5	73.3333	28	98	67	14.2	115.33	82	17.51	103	78	32.56	105	77
Yandanooka	47	111.333	100.556	63	127	*	42	103.33	84	35.25	118.33	69	39.87	100.67	108	49.57	111.67	101
Yarralinka	46	110.333	81.1111	61	129.5	80	12	105.67	81	26.26	124.67	87	26.6	113.67	99	21.17	120.33	92
Young	40	93.6667	75	80	119	80	58	93.67	73	35.5	112.5	82	30.69	98.67	86	37.37	105	75
ZEE10 Qno 133	44	112	86.1111	51	130	81.1111	35	101.67	77	22.01	123	74	17.08	108.67	101	41.13	115	97
ZEE10 Qno 77	34	108.667	96.1111	55	127.333	85.5556	12	106	86	16.3	122.33	83	13.55	107	113	17.28	114.67	106
ZEE10 Qno 95	32	108.667	97.2222	30	134	82.5	10	106	82	26.28	125.67	92	26.99	111.33	109	45.22	111	97
ZIZ11 Qno 81	83	94.6667	97.7778	69	116.667	85	55	94	72	*	*	*	24.46	98.67	115	59.32	101.33	101
ZJN10 Qno 12	19	117.667	87.2222	47	132.667	85.5556	*	*	*	*	*	*	17.19	108.67	110	39.17	114.67	108
ZJN10 Qno 3	14	113	90	*	*	*	28	112	94	30.85	132	88.3	22.8	120.33	117	41.68	129	110
ZJN10 Qno 8	53	111.667	87.7778	65	126.5	77.5	18	105.33	79	19.19	119	88	22.8	112.33	111	44.89	116.33	94
ZJN10 Qno 9	41	110.333	87.2222	52	124	89.4444	61	104	84	34.58	121.33	89	18.8	109.33	121	16.48	117.67	103
ZJN11 Qno 104	64	105	85.5556	62	121.667	79.4444	66	95.67	82	37.42	113.67	86	26.94	99.67	107	52.08	105.33	91
ZJN11 Qno 105	44	93.6667	87.7778	79	118.667	80.5556	65	95.67	74	51.33	108	83	17.05	101	107	29.9	103.67	92
ZJN11 Qno 106	55	106.667	89.4444	47	126.5	79.1667	14	103	87	19.5	120	81	14.81	104.33	109	28.87	106.67	97
ZJN11 Qno 21	57	103.333	83.8889	39	120.5	81.6667	19	103.5	82	48	108.06	86	28.67	98.67	97	24.24	105.33	97
ZJN11 Qno 22	61	100.333	87.7778	57	117	77.5	32	91.5	79	34.51	116.67	82	6.54	102.33	104	37.49	108.67	97
ZJN11 Qno 23	36	107.667	103.889	59	122	92.7778	34	95.67	93	39.47	115	86	15.53	100.67	127	9.65	100.33	110
ZJN11 Qno 24	63	98.3333	88.8889	86	115	83.3333	27	93.67	79	32.05	115	84	18.04	100	113	45.63	101.67	99
ZJN11 Qno 25	68	95.6667	87.7778	77	116.5	86.6667	35	94	85	27.56	115.67	81	6.23	98	106	28.31	103.33	93
ZJN11 Qno 29	69	107.333	88.8889	62	123.5	91.6667	32	98	82	18.77	119.67	81	9.72	103.33	112	25.17	112.67	96
ZJN11 Qno 46	45	105.333	92.7778	50	121.333	91.1111	42	99.33	83	41.08	120.67	88	17.02	103.33	106	49.34	105.33	96
ZJN11 Qno 47	53	102.333	93.8889	70	120	85	62	98.5	91	42.57	117.33	87	35.43	103.33	108	51.8	107	96
ZJN11 Qno 7	35	109.667	99.4444	64	125	91.6667	39	100.67	89	26.63	118	92	19.32	111.67	123	43.03	114.67	104
ZJN11 Qno 70	58	110	93.8889	48	128	90	25	103.5	84	33.46	122.33	97	13	108.33	108	47.87	114.67	98
ZJN12 Qno 18	50	103.333	96.1111	55	122	97.2222	20	92	89	10.04	116.33	99	6.16	98.67	112	25.33	96.67	102
ZJN12 Qno 25	13	105.333	96.1111	30	122	84.4444	6	106.67	85	16.17	120	91	14.19	105	114	16.55	111	102
ZJN12 Qno 9	48	95.3333	86.1111	48	124.667	85	46	93	78	27.88	120.33	93	11.64	103.33	118	32.97	108.33	98
ZVS07 Qno 227	42	111.667	95	38	131	95.8333	26	101	85	15.85	119	94	8.36	104.67	116	29.42	108.33	99
ZVS09 Qno 123	64	108	90	35	126	78.3333	13	107.5	78	25.74	119.5	94	15.25	107	100	35.27	112.67	94
ZVS09 Qno 124	83	108.333	87.2222	46	129.333	82.7778	25	100	82	41.03	112	89.4	21.34	109.67	102	30.35	114.67	97
ZVS09 Qno 125	70	109.333	87.7778	64	127.667	89.4444	68	101.33	81	26.4	115.5	89	17.33	99.67	102	37.76	109.33	97
ZVS09 Qno 133	36	111.333	90	53	129.5	87.5	27	101.67	81	20.79	121.67	74	8.31	105.33	109	18.04	113	95
ZVS09 Qno 191	40	113.667	90	65	133.5	84.4444	12	106.33	84	28.1	124.33	78	15.65	113.67	118	31.63	120.33	105
ZVS09 Qno 33	35	100.667	92.2222	*	*	*	48	101	78	30.3	120.13	90	15.62	97.67	96	33.15	107	92
ZVS09 Qno 92	23	115	92.2222	32	131	85	18	102.67	91	15.95	123.67	84	19.29	114	121	23.86	119	112
ZWB11 Qno 124	49	107	91.6667	57	125	80	61	97.67	79	34.24	121.33	91	18.93	104.33	112	30.16	107.5	94
ZWB11 Qno 172	54	114.667	97.2222	60	130.667	90	10	112.33	83	31.04	128.33	78	17.72	116	113	29.16	126	104
ZWB11 Qno 56	52	110.667	82.7778	62	125	88.3333	82	102	75	16.44	119.33	87	16.28	107.67	98	14.38	115.33	96
ZWB11 Qno 95	52	108.333	86.1111	67	128.333	82.2222	33	101.67	71	23.02	117	80	14.76	110.67	109	23.02	115.67	103
ZWC08 Qno 300	48	108.333	85	46	128.667	82.7778	38	100.33	78	15.87	120.67	83	17.29	103	106	41.4	109.67	96
ZWE08 Qno 109	46	108	96.1111	60	127	93.3333	34	102	92	22.77	121.67	77	20.87	111.67	123	28.61	115.33	108
ZWE10 Qno 30	31	110.333	86.1111	57	127.667	80.5556	22	102	81	12.92	125	99	12.3	115	106	16.08	118.33	96
ZWW09 Qno 125	32	107.333	95	56	124.667	90.5556	9	103	92	24.4	123.33	77	13.83	107.33	113	31.06	111.33	104
ZWW09 Qno 157	73	105.333	88.8889	69	124.5	92.5	27	109.5	82	67.51	119	91	18.8	111.33	120	30.99	113.33	108
ZWW09 Qno 177	64	107.333	90	60	128	87.5	40	101	82	18.69	113.67	85	23.2	101.67	104	57.79	107.33	90
ZWW09 Qno 40	56	105	87.7778	60	119.5	90.8333	38	98	82	48.99	117.67	84	14.15	99.33	103	45.22	106.33	91
ZWW09 Qno 43	64	106.333	92.7778	46	92.6667	87.7778	42	98.67	85	31.96	120	78	20.86	97.67	104	45.01	103	91
ZWW09 Qno 59	45	107.667	90.5556	55	126.667	89.4444	67	99.33	83	24.61	122	83	11.04	109	109	30.13	115.33	99
ZWW09 Qno 72	65	108.333	86.6667	63	128	77.5	58	103	79	36.55	119.33	87	15.41	106.33	108	48.71	113	95
ZWW10 Qno 104	46	111.667	92.2222	47	130.667	83.8889	13	106.33	85	17.56	124.67	88	27.83	113.33	103	32.3	123	101
ZWW10 Qno 127	31	109	92.7778	42	128.333	86.6667	50	106.5	73	11.43	122.33	87	11.18	105.67	106	20.07	113	98
ZWW10 Qno 128	64	106.667	86.6667	66	128.5	87.5	31	105.33	82	23.31	122.33	81	27.7	101.67	108	29.37	107	97
ZWW10 Qno 133	49	112.333	86.1111	41	131	79.1667	8	105.67	82	27.1	121.67	81	21.34	111	103	33.35	114.67	97
ZWW10 Qno 139	57	108.667	83.8889	54	130	85	45	105.67	77	18.71	124.67	81	28.17	108	112	26.43	119.67	100
ZWW10 Qno 140	45	110.333	86.6667	61	129.667	87.7778	24	104.67	80	21.4	122.33	82	33.13	103	110	42.18	110.67	92
ZWW10 Qno 155	38	111.667	98.3333	58	127.5	90	30	105	86	52.78	121	86	13.75	102	109	27.55	112	99
ZWW10 Qno 157	58	108	89.4444	*	*	*	30	107.33	83	41.93	122	92	11.78	107	112	25.74	112	108
ZWW10 Qno 29	59	111.333	93.8889	44	126	83.3333	32	109.33	78	19.68	124.33	83	20.94	112.67	122	31.14	123.33	108
ZWW10 Qno 31	33	111.667	94.4444	45	135.5	80.8333	28	106.33	83	18.85	125	91	20.12	116	117	38.21	128	114
ZWW10 Qno 5	66	107.333	91.1111	56	125	88.8889	11	101.33	91	15.32	121	92	12.92	103	109	35.02	104.67	96
ZWW10 Qno 51	31	109	90	49	131.5	85.8333	71	103.33	79	31.93	116.33	93	26.46	101.33	114	35.51	104.33	99
ZWW10 Qno 52	37	116	93.8889	62	131.5	87.5	19	111.33	85	19.54	129.33	90	17.76	114.33	114	22.78	120	109
ZWW10 Qno 60	38	109.333	89.4444	59	130	88.3333	53	107.67	84	23.16	125.67	83	29.46	110	116	60.57	116.67	101
ZWW10 Qno 76	23	112.333	101.111	31	134.333	100	38	104.33	89	16.27	126	86	18.38	113	118	24.3	120	106

## Sheet: Genotyping
Chromosome	Marker	Consensus map position	Physical position	040HAT10	055HAT10	057HAT10	058HAT10	070HAT10	082HAT10	104ZIZ13	105ZIZ13	109ZIZ13	110ZIZ13	111ZIZ13	112ZIZ13	115ZIZ13	116ZIZ12	122HAT10	122ZIZ13	123ZIZ13	124ZIZ12	125HAT10	126ZIZ13	127ZIZ13	12ZIZ13	130ZIZ13	131ZIZ13	135HAT10	136ZIZ13	137ZIZ13	139HAT10	13ZIZ12	13ZIZ13	141ZIZ13	142ZIZ13	145ZIZ13	146ZIZ13	148ZIZ13	149ZIZ13	151ZIZ13	152ZIZ13	157ZIZ13	158ZIZ13	159ZIZ13	16ZIZ13	170HAT10	20ZIZ12	21ZIZ13	22ZIZ12
1A	IWB10679	241.88	1A: 485,228,982	NN	AA	AA	AA	CC	AA	CC	AA	CC	AA	CC	AA	AA	AA	AA	CC	AA	CC	AA	AA	CC	AA	CC	AA	CC	NN	CC	AA	CC	AA	NN	CC	CC	AA	AA	CC	NN	AA	AA	AA	CC	NN	AA	CC	AA	CC
1B	IWB7076	100.21	1B: 8,559,698	AA	AA	AA	AA	AA	AA	CC	AA	NN	AA	NN	NN	AA	AA	AA	AA	AA	AA	NN	NN	NN	AA	AA	NN	AA	NN	AA	AA	AA	AA	NN	AA	NN	NN	NN	NN	AA	NN	AA	NN	CC	AA	NN	AA	AA	CC
1B	IWB63944	202.41	3B: 205,465,363	CC	CC	CC	CC	CC	CC	CC	CC	CC	CC	CC	CC	CC	CC	CC	CC	AA	CC	CC	CC	CC	AA	CC	CC	AA	CC	CC	CC	CC	AA	CC	CC	CC	AA	CC	CC	NN	AA	CC	CC	CC	NN	NN	CC	AA	CC
1B	IWB53408	206.01	1A: 279,825,392	AA	AA	AA	AA	AA	AA	AA	AA	AA	AA	NN	AA	AA	AA	AA	AA	CC	AA	AA	NN	AA	CC	AA	AA	CC	AA	AA	AA	AA	CC	AA	AA	AA	NN	AA	AA	NN	CC	AA	AA	AA	NN	NN	AA	CC	AA
1B	IWB72968	206.01	1B: 301,257,710	AA	NN	AA	AA	AA	AA	AA	AA	AA	AA	AA	NN	AA	AA	AA	NN	CC	AA	AA	NN	AA	CC	AA	AA	CC	AA	AA	AA	AA	NN	AA	AA	AA	CC	AA	AA	NN	CC	AA	AA	AA	NN	AA	AA	NN	AA
1B	IWB40986	206.01	1B: 301,257,922	CC	CC	CC	CC	CC	CC	CC	CC	NN	CC	CC	CC	CC	CC	CC	CC	AA	CC	CC	NN	CC	AA	CC	CC	AA	CC	CC	CC	CC	AA	CC	CC	CC	AA	CC	CC	NN	AA	CC	CC	NN	NN	CC	CC	AA	CC
1B	IWB55131	206.01	1B: 302,206,634	CC	CC	CC	CC	CC	CC	CC	CC	CC	CC	NN	CC	CC	CC	CC	CC	AA	CC	NN	NN	CC	AA	CC	CC	AA	CC	CC	CC	CC	AA	CC	NN	CC	AA	CC	CC	NN	AA	CC	CC	CC	NN	NN	CC	AA	CC
1B	IWB23446	206.01	1B: 305,270,049	AA	AA	AA	AA	AA	AA	AA	AA	AA	AA	NN	AA	AA	AA	NN	AA	CC	NN	NN	NN	AA	CC	AA	AA	CC	AA	AA	AA	AA	CC	NN	NN	AA	CC	AA	AA	NN	CC	AA	AA	AA	NN	NN	AA	CC	AA
1B	IWB72756	206.01	1B: 308,587,768	CC	CC	CC	NN	CC	CC	CC	CC	CC	CC	CC	CC	CC	CC	CC	CC	AA	CC	CC	NN	CC	AA	CC	CC	AA	CC	CC	CC	CC	AA	CC	CC	CC	AA	CC	CC	NN	AA	CC	CC	CC	NN	NN	CC	AA	CC
1B	IWB72755	206.01	1B: 308,587,781	AA	AA	AA	AA	AA	AA	AA	AA	AA	AA	AA	AA	AA	AA	AA	AA	CC	AA	AA	NN	AA	CC	AA	NN	CC	AA	AA	AA	AA	CC	AA	AA	AA	CC	AA	AA	NN	CC	AA	NN	AA	NN	AA	AA	CC	AA
1B	IWB40634	206.01	3B: 205,464,979	AA	AA	AA	AA	AA	AA	AA	AA	AA	AA	AA	AA	AA	AA	AA	AA	CC	AA	AA	NN	AA	CC	AA	AA	CC	AA	AA	AA	AA	CC	AA	AA	AA	CC	AA	AA	AA	CC	AA	AA	AA	NN	AA	AA	CC	AA
1B	IWB60665	206.01	3B: 205,686,066	AA	AA	AA	AA	AA	AA	AA	AA	AA	AA	AA	AA	AA	AA	NN	AA	CC	AA	NN	AA	AA	CC	AA	AA	CC	AA	AA	AA	AA	CC	AA	AA	AA	CC	AA	AA	AA	CC	AA	AA	AA	NN	AA	AA	CC	AA
1B	IWB49491	206.69	1B: 300,949,280	AA	AA	AA	AA	AA	AA	AA	AA	AA	AA	AA	AA	AA	AA	AA	AA	CC	AA	NN	NN	AA	CC	AA	AA	CC	AA	AA	AA	AA	CC	AA	AA	AA	CC	AA	AA	NN	CC	AA	AA	AA	NN	AA	AA	CC	AA
1B	IWB71062	206.69	1B: 306,072,514	AA	AA	AA	NN	AA	AA	AA	AA	AA	AA	AA	AA	AA	AA	AA	AA	CC	AA	NN	NN	AA	CC	AA	AA	CC	AA	AA	AA	AA	CC	AA	AA	AA	CC	AA	NN	NN	CC	AA	AA	AA	NN	AA	AA	CC	AA
1B	IWB74187	206.69	1B: 307,427,828	AA	AA	AA	AA	AA	AA	AA	AA	AA	AA	AA	AA	AA	AA	AA	AA	CC	AA	NN	NN	AA	CC	AA	AA	CC	AA	AA	AA	AA	CC	AA	AA	AA	CC	AA	AA	NN	CC	AA	AA	AA	NN	NN	AA	CC	AA
1B	IWB37294	206.69	1B: 309,387,695	AA	NN	AA	AA	AA	AA	AA	AA	AA	AA	AA	AA	AA	AA	AA	AA	CC	AA	NN	NN	AA	NN	AA	NN	CC	AA	AA	AA	AA	CC	AA	NN	AA	CC	AA	AA	NN	CC	AA	AA	AA	NN	AA	AA	CC	AA
1B	IWB64056	206.69	1B: 317,320,498	AA	AA	AA	AA	AA	AA	AA	AA	AA	AA	AA	AA	AA	AA	NN	AA	CC	AA	NN	NN	AA	CC	AA	AA	CC	AA	AA	AA	AA	CC	AA	AA	AA	CC	AA	AA	NN	CC	AA	AA	AA	NN	NN	AA	CC	AA
1B	IWB63613	208.49	1B: 315,383,705	AA	AA	AA	AA	AA	AA	AA	AA	AA	AA	AA	AA	AA	AA	AA	AA	CC	AA	NN	NN	AA	CC	AA	AA	CC	AA	AA	AA	AA	CC	AA	AA	AA	CC	AA	AA	NN	CC	AA	AA	AA	NN	NN	AA	CC	AA
1B	IWB71413	209.95	1B: 309,491,071	CC	CC	CC	CC	CC	CC	CC	CC	CC	CC	CC	CC	CC	CC	CC	CC	AA	CC	NN	NN	CC	AA	CC	CC	AA	CC	CC	CC	CC	AA	CC	CC	CC	AA	CC	CC	NN	AA	CC	CC	CC	NN	CC	CC	AA	CC
1B	IWB65947	287.28	1B: 586,300,643	CC	CC	CC	CC	AA	CC	CC	CC	AA	CC	CC	CC	CC	AA	AA	CC	CC	CC	CC	CC	CC	AA	AA	AA	CC	NN	NN	CC	AA	AA	CC	AA	CC	CC	AA	CC	CC	CC	CC	CC	CC	AA	CC	AA	CC	AA
1B	IWB53316	287.28	1B: 586,300,910	CC	CC	NN	NN	AA	CC	CC	CC	AA	CC	CC	CC	CC	AA	AA	CC	CC	CC	CC	CC	CC	AA	AA	AA	CC	NN	NN	CC	AA	AA	CC	AA	CC	CC	AA	CC	CC	CC	CC	CC	CC	NN	CC	AA	CC	AA
1B	IWB56553	287.98	587984815	AA	AA	AA	AA	CC	AA	AA	AA	CC	AA	AA	AA	AA	CC	CC	AA	AA	AA	AA	NN	AA	CC	CC	CC	AA	NN	AA	AA	CC	CC	AA	CC	AA	AA	CC	AA	AA	AA	AA	AA	AA	CC	AA	CC	AA	CC
1B	IWB27934	287.98	587985842	AA	AA	NN	AA	CC	AA	AA	AA	CC	AA	AA	NN	AA	CC	NN	AA	AA	AA	NN	AA	AA	CC	CC	CC	AA	NN	AA	AA	CC	CC	AA	CC	AA	AA	CC	NN	AA	AA	AA	AA	AA	NN	NN	CC	AA	NN
1B	IWB7144	355.42	637826181	NN	NN	AA	AA	AA	AA	CC	AA	AA	AA	CC	CC	CC	CC	AA	NN	CC	CC	AA	CC	CC	CC	CC	NN	AA	CC	CC	CC	AA	CC	CC	CC	CC	CC	CC	CC	CC	AA	CC	NN	CC	NN	AA	CC	AA	CC
1B	IWB29150	374.33	1B: 645,571,228	CC	CC	CC	CC	CC	CC	CC	CC	CC	CC	NN	NN	CC	NN	CC	NN	AA	NN	CC	CC	NN	CC	AA	NN	NN	AA	NN	NN	CC	NN	AA	AA	AA	NN	NN	AA	CC	CC	CC	CC	CC	NN	CC	AA	AA	AA
1B	IWB29151	374.33	1B: 645,571,368	AA	AA	AA	AA	AA	AA	AA	AA	AA	AA	AA	AA	AA	AA	AA	NN	CC	CC	AA	AA	NN	AA	CC	NN	AA	CC	CC	AA	AA	NN	CC	CC	CC	AA	CC	CC	AA	AA	AA	AA	AA	NN	AA	CC	CC	CC
1B	IWB72443	428.89	664302556	CC	CC	CC	CC	CC	CC	CC	CC	CC	CC	CC	CC	CC	CC	NN	CC	CC	CC	CC	CC	CC	CC	CC	CC	CC	CC	CC	AA	CC	CC	CC	CC	CC	CC	CC	CC	CC	CC	CC	CC	NN	CC	CC	CC	CC	CC
2A	IWB47526	385.17	691228261	CC	CC	CC	CC	CC	CC	AA	CC	AA	CC	AA	AA	CC	AA	CC	AA	AA	NN	CC	AA	AA	AA	AA	AA	CC	AA	AA	AA	AA	CC	AA	AA	AA	CC	AA	AA	AA	AA	CC	AA	NN	AA	CC	AA	AA	AA
2A	IWB40126	413.64	691217702	CC	CC	CC	CC	NN	CC	AA	CC	AA	CC	NN	AA	CC	NN	CC	AA	AA	NN	CC	AA	AA	AA	AA	NN	CC	AA	AA	AA	AA	CC	AA	AA	AA	CC	AA	AA	AA	AA	CC	AA	NN	AA	CC	AA	NN	AA
2D	IWA989	51.11	32792768	CC	CC	CC	CC	CC	CC	CC	CC	CC	AA	CC	CC	CC	CC	CC	CC	CC	CC	CC	CC	CC	CC	CC	CC	CC	CC	CC	CC	CC	CC	CC	CC	CC	CC	CC	CC	CC	CC	CC	CC	CC	NN	CC	CC	CC	CC
3A	IWB13256	47.94	8686977	CC	CC	CC	CC	AA	CC	CC	CC	CC	CC	CC	CC	CC	CC	CC	CC	CC	CC	CC	CC	CC	CC	CC	CC	CC	CC	CC	CC	CC	CC	CC	CC	CC	NN	CC	CC	CC	CC	CC	AA	CC	CC	CC	CC	CC	CC
4B	IWB32911	95.29	4B: 12,528,899	AA	AA	AA	AA	AA	AA	AA	CC	AA	AA	AA	AA	AA	AA	AA	AA	CC	AA	NN	AA	CC	AA	AA	CC	AA	NN	NN	CC	AA	AA	AA	AA	CC	AA	AA	CC	CC	AA	AA	AA	NN	AA	AA	AA	AA	AA
4B	IWB6961	193.52	475806782	AA	AA	AA	AA	AA	AA	AA	AA	AA	AA	AA	AA	AA	CC	AA	AA	AA	AA	AA	AA	AA	AA	AA	AA	AA	AA	AA	AA	AA	AA	AA	CC	AA	AA	AA	AA	AA	AA	AA	CC	AA	AA	AA	AA	AA	AA
4B	IWB72211	193.52	475806882	AA	AA	AA	AA	AA	AA	AA	AA	AA	AA	AA	NN	AA	CC	AA	AA	AA	AA	AA	AA	AA	AA	AA	AA	AA	AA	AA	AA	AA	AA	AA	CC	AA	AA	NN	AA	AA	AA	AA	CC	AA	NN	NN	AA	AA	AA
4B	IWB26339	195.17	479154233	AA	AA	AA	AA	AA	AA	AA	AA	AA	AA	NN	AA	AA	CC	AA	AA	NN	AA	AA	AA	AA	AA	AA	AA	AA	AA	AA	AA	AA	AA	AA	CC	AA	AA	AA	AA	AA	AA	AA	CC	AA	NN	AA	AA	AA	AA
5A	IWB35961	453.34	5A: 588,377,301	NN	NN	CC	CC	AA	NN	CC	CC	AA	AA	CC	NN	NN	AA	AA	NN	AA	NN	CC	AA	CC	CC	NN	NN	AA	CC	NN	AA	NN	AA	NN	CC	CC	NN	NN	CC	NN	CC	AA	AA	NN	CC	CC	AA	AA	CC
5A	IWA675	492.85	5A: 609,872,751	AA	AA	NN	AA	AA	AA	CC	NN	CC	CC	NN	CC	CC	CC	NN	CC	CC	CC	NN	NN	CC	AA	CC	CC	CC	NN	NN	AA	AA	CC	CC	AA	CC	AA	CC	CC	CC	CC	CC	CC	NN	CC	NN	AA	NN	CC
5B	IWA5670	214.95	5B: 514,929,756	AA	AA	AA	AA	AA	AA	AA	AA	AA	AA	AA	AA	AA	AA	AA	AA	AA	AA	NN	AA	AA	AA	AA	AA	CC	AA	AA	CC	AA	AA	AA	AA	AA	AA	AA	AA	AA	AA	AA	AA	AA	AA	AA	AA	AA	AA
5B	IWB43679	252.96	5B: 539,460,125	CC	CC	CC	CC	CC	CC	AA	CC	CC	CC	NN	CC	NN	CC	CC	CC	CC	CC	NN	CC	CC	CC	NN	CC	AA	CC	CC	AA	CC	CC	CC	CC	CC	CC	CC	NN	CC	CC	CC	CC	CC	CC	CC	CC	CC	CC
5B	IWB14942	252.96	5B: 546,704,065	CC	CC	CC	CC	AA	CC	CC	CC	CC	CC	CC	CC	AA	NN	CC	CC	CC	CC	CC	CC	CC	CC	AA	CC	AA	NN	CC	AA	CC	CC	CC	CC	AA	AA	CC	CC	CC	AA	CC	CC	AA	CC	NN	CC	CC	CC
5B	IWB40926	323.81	571203472	AA	AA	NN	AA	AA	AA	AA	AA	AA	AA	NN	AA	NN	CC	NN	AA	NN	NN	AA	AA	AA	AA	CC	AA	NN	AA	AA	CC	NN	AA	AA	AA	AA	NN	AA	AA	NN	AA	AA	AA	AA	AA	AA	AA	CC	AA
5B	IWB40363	400.88	5B: 617,141,597	AA	AA	AA	AA	AA	AA	AA	AA	AA	AA	AA	AA	AA	CC	CC	AA	AA	AA	AA	AA	AA	CC	AA	AA	CC	AA	AA	AA	AA	AA	AA	CC	AA	AA	AA	AA	NN	AA	NN	AA	NN	AA	NN	AA	CC	AA
5B	IWB1546	400.88	5B: 617,142,015	CC	CC	CC	CC	CC	CC	CC	CC	CC	CC	CC	CC	CC	AA	AA	CC	CC	CC	NN	CC	CC	AA	CC	CC	AA	CC	CC	CC	CC	CC	CC	AA	CC	CC	CC	CC	NN	CC	CC	CC	NN	CC	CC	CC	AA	CC
5B	IWB72592	400.88	5B: 617141962	CC	CC	CC	CC	CC	CC	CC	CC	CC	CC	CC	CC	CC	AA	AA	CC	CC	CC	CC	CC	CC	AA	CC	CC	AA	CC	CC	CC	CC	CC	CC	AA	CC	CC	CC	CC	NN	CC	CC	CC	NN	CC	CC	CC	AA	CC
5B	IWB26068	433.05	656255154	CC	CC	CC	CC	AA	CC	AA	CC	AA	AA	AA	AA	AA	CC	AA	AA	AA	AA	NN	AA	AA	AA	AA	AA	AA	NN	AA	CC	AA	AA	AA	CC	AA	AA	AA	AA	AA	AA	AA	AA	NN	AA	CC	AA	CC	AA
5B	IWB35088	433.05	656259302	AA	AA	AA	AA	CC	AA	CC	AA	CC	CC	CC	CC	CC	AA	CC	CC	CC	CC	AA	CC	CC	CC	CC	CC	CC	NN	CC	AA	CC	CC	CC	AA	CC	CC	CC	CC	CC	CC	CC	CC	NN	CC	AA	CC	AA	CC
5B	IWB6568	433.05	656260205	CC	CC	CC	NN	AA	CC	AA	CC	AA	AA	AA	AA	AA	CC	AA	AA	AA	AA	AA	AA	AA	AA	AA	AA	AA	AA	AA	NN	AA	AA	AA	CC	AA	AA	AA	AA	AA	AA	AA	AA	AA	AA	NN	AA	CC	AA
5B	IWB630	433.05	656260721	AA	AA	AA	AA	CC	AA	CC	AA	CC	CC	CC	CC	CC	AA	CC	CC	CC	CC	AA	CC	CC	CC	CC	CC	CC	NN	CC	AA	CC	CC	CC	AA	CC	CC	CC	CC	CC	CC	CC	CC	NN	CC	NN	CC	AA	CC
5B	IWB25322	433.05	656260745	AA	AA	AA	AA	CC	AA	CC	AA	CC	CC	CC	CC	CC	AA	NN	CC	CC	CC	AA	CC	CC	CC	CC	CC	CC	NN	CC	AA	CC	CC	CC	AA	CC	CC	CC	CC	CC	CC	CC	CC	NN	CC	NN	CC	AA	CC
5B	IWB9238	433.05	656713538	AA	AA	AA	AA	CC	AA	CC	AA	CC	CC	CC	NN	CC	AA	CC	CC	CC	CC	NN	NN	CC	CC	CC	CC	CC	NN	CC	AA	CC	NN	CC	AA	CC	CC	CC	CC	CC	CC	CC	CC	NN	CC	NN	CC	AA	CC
5D	IWB63558	354.06	462988671	CC	CC	CC	CC	AA	CC	CC	CC	AA	AA	CC	AA	CC	CC	CC	AA	AA	NN	CC	AA	CC	AA	AA	CC	CC	CC	AA	CC	AA	AA	AA	CC	AA	CC	AA	AA	NN	AA	AA	AA	NN	NN	CC	AA	AA	CC
6A	IWA6999	61.42	6A: 11,114,893	CC	CC	CC	CC	CC	CC	CC	CC	CC	CC	CC	CC	CC	NN	CC	CC	CC	CC	CC	CC	CC	CC	CC	CC	AA	CC	CC	NN	CC	CC	CC	CC	CC	CC	CC	CC	CC	CC	CC	CC	CC	CC	NN	CC	CC	CC
6A	IWA4961	89.33	6A: 16,566,143	CC	CC	CC	CC	CC	CC	CC	CC	CC	CC	CC	CC	CC	CC	AA	CC	CC	CC	CC	CC	CC	CC	CC	CC	AA	CC	CC	CC	CC	CC	CC	AA	CC	CC	CC	CC	NN	CC	NN	CC	NN	CC	CC	CC	NN	CC
6A	IWB55352	89.33	6A: 16,567,048	CC	CC	CC	CC	CC	CC	CC	CC	CC	CC	CC	CC	CC	CC	AA	CC	CC	CC	CC	CC	CC	CC	CC	CC	AA	CC	CC	CC	CC	CC	CC	NN	CC	CC	CC	CC	AA	CC	CC	CC	NN	CC	CC	CC	AA	CC
6A	IWB55355	89.33	6A: 16,570,242	CC	CC	CC	CC	CC	CC	CC	CC	CC	CC	CC	CC	CC	NN	AA	CC	CC	CC	NN	CC	CC	CC	CC	CC	AA	CC	CC	CC	CC	CC	CC	AA	CC	CC	CC	CC	NN	CC	CC	CC	NN	CC	CC	CC	AA	CC
6A	IWB40335	89.33	6A: 16,570,923	AA	AA	NN	NN	AA	AA	AA	AA	AA	AA	AA	AA	AA	NN	NN	AA	AA	AA	AA	AA	AA	AA	AA	AA	CC	AA	AA	AA	AA	AA	AA	CC	AA	AA	AA	AA	NN	AA	AA	AA	NN	NN	NN	AA	CC	AA
6A	IWB75134	89.33	6A: 16,571,563	CC	CC	CC	CC	CC	CC	CC	CC	CC	CC	CC	CC	CC	CC	AA	CC	CC	CC	CC	CC	CC	CC	CC	CC	AA	CC	CC	CC	CC	CC	CC	AA	CC	CC	CC	CC	NN	CC	CC	CC	NN	CC	CC	CC	AA	CC
6A	IWB61273	103.7	6A: 17,664,493	AA	AA	AA	AA	AA	AA	AA	AA	AA	AA	AA	AA	AA	AA	CC	AA	AA	AA	NN	AA	AA	AA	AA	AA	CC	AA	AA	AA	AA	AA	AA	CC	AA	AA	AA	AA	NN	AA	AA	AA	NN	AA	NN	AA	CC	AA
6A	IWB44959	103.7	6A: 17,764,276	CC	NN	CC	NN	CC	CC	CC	CC	CC	NN	CC	CC	CC	CC	AA	CC	CC	CC	CC	CC	CC	CC	CC	CC	AA	CC	CC	CC	CC	CC	CC	AA	CC	CC	CC	CC	NN	CC	CC	CC	NN	CC	NN	CC	AA	CC
6A	IWB1211	103.7	6A: 17,913,074	AA	AA	AA	AA	AA	AA	AA	AA	AA	AA	AA	AA	AA	AA	CC	AA	AA	NN	NN	AA	AA	AA	AA	AA	CC	AA	AA	AA	AA	AA	AA	NN	AA	AA	AA	AA	AA	AA	AA	AA	NN	AA	NN	AA	NN	AA
6A	IWB113	338.95	6A: 610,200,062	AA	NN	AA	AA	AA	AA	AA	AA	CC	CC	AA	CC	AA	AA	CC	NN	AA	AA	AA	AA	AA	CC	AA	AA	AA	AA	AA	CC	CC	CC	AA	CC	AA	AA	AA	AA	NN	AA	AA	AA	AA	AA	NN	CC	AA	CC
7A	IWB31999	123.58	7A: 593,275,073	CC	CC	CC	CC	CC	CC	CC	CC	CC	CC	AA	CC	CC	CC	CC	CC	CC	CC	CC	CC	CC	CC	CC	CC	CC	CC	CC	NN	CC	CC	CC	CC	CC	CC	CC	CC	NN	CC	CC	CC	CC	CC	CC	CC	CC	CC
7A	IWB41146	210.94	7A: 546,041,678	NN	NN	NN	NN	CC	NN	CC	NN	AA	CC	CC	NN	CC	CC	CC	NN	NN	NN	NN	CC	NN	CC	CC	CC	CC	NN	CC	AA	AA	CC	NN	CC	NN	CC	CC	CC	CC	CC	CC	CC	CC	NN	NN	CC	NN	CC
7B	IWB7527	182.1	7B: 83,030,127	CC	CC	CC	CC	AA	CC	CC	CC	CC	AA	CC	CC	CC	CC	CC	CC	CC	CC	CC	CC	CC	CC	CC	CC	CC	CC	CC	CC	CC	CC	CC	CC	CC	CC	CC	CC	CC	CC	CC	CC	CC	NN	CC	CC	CC	CC
7B	IWA809	182.66	7B: 62,687,493	CC	CC	CC	CC	CC	CC	CC	CC	CC	AA	CC	CC	CC	CC	CC	CC	CC	CC	CC	CC	CC	CC	CC	CC	CC	CC	CC	CC	CC	CC	CC	AA	CC	CC	CC	CC	CC	CC	CC	CC	CC	AA	CC	CC	CC	CC
7D	IWB18914	196.21	7D: 55,073,874	CC	CC	NN	CC	CC	CC	CC	CC	CC	AA	CC	CC	CC	CC	NN	NN	AA	CC	NN	AA	CC	AA	CC	NN	CC	CC	CC	CC	AA	CC	CC	CC	CC	CC	CC	NN	NN	CC	CC	NN	CC	NN	NN	CC	CC	CC
[truncated: 186 more columns]
